# Supplementary material for: Evaluation of the Difference in the Content of Essential and Non-Essential Elements in Wild Boar and Swine Tissues Sampled in the Same Area of Northern Italy
Source: Animals (Basel). 2024 Mar 7;14(6):827. doi: 10.3390/ani14060827 (PMC10967638; doi:10.3390/ani14060827)
Supplement: Supplementary file 1 [file animals-14-00827-s001.zip]

Archive with 1 entries (1 files):
- animals-2785796-supplementary.pdf
